# Supplementary material for: Characterization of Naturally Acquired Immunity to a Panel of Antigens Expressed in Mature P. falciparum Gametocytes
Source: Front Cell Infect Microbiol. 2021 Nov 12;11:774537. doi: 10.3389/fcimb.2021.774537 (PMC8633105; doi:10.3389/fcimb.2021.774537)
Supplement: Supplementary file 2 [file Table_1.xlsx]

## Sheet: Sheet1
Gene ID	Antigen Name	Gene Description	Molecular weight (kDa)	Protein length (amino acids)	SP	GPI anchor	TM domain	PPED	Rodent malaria knock-out phenotypea	Amino acids included in construct b	Sequence variation present?b
PF3D7_0209000	Pfs230c	6-cysteine protein P230	360	3135	Yes	No	No	No	male gametes fail to attach to and penetrate female gamete (PBANKA_0306100)	443 – 1132	Yes. 3-amino acid deletion (522-524); SNPs (S163G, V213E, N219K)
PF3D7_1346700	Pfs48/45	6-cysteine protein	46	448	Yes	Yes	Yes	No	male gametes fail to attach to and penetrate female gamete (PBANKA_1359600)	28 – 427	No
PF3D7_1354400	-	v-type proton ATPase 21 kDa proteolipid subunit, putative	19	181	Yes	No	Yes	No	N/A	37 – 181	No
PF3D7_0513700	PSOP12	secreted ookinete protein, putative	87	735	Yes	No	No	No	No clear phenotype described (PBANKA_1113400)	24 – 735	No
PF3D7_1118900	-	conserved protein, unknown function	29	248	Yes	No	No	No	N/A	24 – 248	No
PF3D7_0721700	PSOP1	secreted ookinete protein, putative	53	467	Yes	No	No	No	No clear phenotype described (PBANKA_0619200)	17 – 467	No
PF3D7_0513000	-	conserved protein, unknown function	31	269	Yes	No	No	No	N/A	20 – 269	No
PF3D7_1314500	-	cop-coated vesicle membrane protein p24 precursor, putatived	24	206	Yes	Yes	Yes	No	N/A	25 – 173	Yes. SNP (P41A)
PF3D7_1253000	GECO	gametocyte erythrocyte cytosolic protein	56	469	Yes	No	Possibly	Yes	N/A	19 – 469	Yes. SNPs (R324C, S391A, E392T, V446I)
PF3D7_1346800	P47	6-cysteine protein P47	51	439	Yes	Yes	Yes	No	Female gamete fertility affected, reduced number of ookinetes (PBANKA_1359700)	27 – 415	Yes. SNP (P194H)
PF3D7_0115100	PHISTa	plasmodium exported protein (PHISTa), unknown function	35	293	Yes	No	Yes	Yes	N/A	25 – 293	Yes. SNP (F113L)
PF3D7_1250100	G377c		377	3119	Yes	Yes	No	No	Female gametes egress less efficiently from RBCs (PBANKA_1463000)	184 – 385	No
		osmophiolic body protein G377								666 – 1146	Yes. 9-amino acid insertion (103-111); SNP (F421L)
PF3D7_0103900	PIESP15	parasite-infected erythrocyte surface protein	68	575	Yes	No	Yes	No	N/A	30 – 575	Yes. 2-amino acid deletion (221-222)
PF3D7_0620000	PSOP25d	ookinete surface-associated protein 8, putatived	505	Yes	Yes	Yes	No	No	Reduction in oocyst numbers (PBANKA_1119200)	25 – 475	Yes. 50-amino acid insertion (191-240); SNP (S267L)
PF3D7_1105800	-	conserved Apicomplexan protein, unkonwn function	31	266	Yes	No	Yes	No	N/A	19 – 266	Yes. 33-amino acid deletion (11-43)
PF3D7_0208800	-	protein p22, putative	28	235	Yes	No	Yes	No	N/A	27 – 235	No
PF3D7_0309100	d	conserved Plasmodium protein, unkown functiond	21	178	Yes	No	No	No	N/A	26 – 178	No
PF3D7_1216500	MDV1	male development gene 1	26	221	Yes	No	No	No	Lower number of gametes, reduced ookinete and oocyst production (PBANKA_1432200)	23 – 221	No
PF3D7_1251000	-	conserved Plasmodium protein, unkown functiond	22	186	Yes	No	No	No	N/A	21 – 186	No
PF3D7_1103800	NOT1c, e	CCR4-NOT transcription complex subunit 1, putative	392	3371	No	No	Yes	No	N/A	361 – 409	No
										901 – 1019	No
PF3D7_0417000	-	conserved Plasmodium protein, unkown function	33	275	Yes	No	Yes	No	No	24 – 275	No
PF3D7_1451600	LAP5	LCCL domain-containing protein	100	865	Yes	No	No	No	Yes. Defective oocysts, impaired sporozoite formation (PBANKA_1315300)	21 – 865	No
PF3D7_1454400	APP	aminopeptidase P	90	777	Yes	No	Yes	No	No	18 – 777	Yes. 1-amino acid deletion (61)
PF3D7_0616500	TLP	TRAP-like protein	160	1371	Yes	No	Yes	No	Yes. Not different from wild type (PBANKA_1116000)	24 – 1371	Yes. 1-amino acid deletion (177), 4-amino acid deletion (982-985); SNPs (K401R, E556K, E557D, Y590D, K591M, E592K, E593K, S803C, Y885H)
PF3D7_0303900	-	phosphatidylethanolamine-binding protein, putative	23	197	Yes	No	No	No	No	23 – 197	N
ID – identifier; GPI – glycosylphosphatidylinositol, SP – signal peptide, TM – transmembrane domain, PPED – predicted protein export domains, N/A – not available (data from PlasmoDB (Release 31, 9th March 2017) and RMgmDB)
a Rodent malaria gene identified associated with knock-out phenotype provided in brackets.
b Amino acid sequence based on the 3D7 variant.
c Domains/fragments of these antigens produced due to the size of the protein. For Pfs230 the domain termed ‘region C’ was chosen, for G377 two domains ‘A2 (amino acids 184 – 385)’ and ‘B (amino acids 666 – 1146)’ were chosen and for NOT1 two domains ‘domain of unknown function – DUF (amino acids 361 – 409)’ and ‘Complex (amino acids 901 – 1019)’.
eGene name and description changed as of PlasmoDB Release 53 (21 July 2021). 'Cop-coated vesicle membrane protein p24 precursor, putative' - updated to 'transmembrane emp24 domain-containing protein, putative'; PSOP25 'ookinete-surface associated protein 8, putative - updated to PIMMS43 ' PIMMMS43 protein'; 'conserved Plasmodium protein, unkown function - updated to OMD protein 'OMD protein, puta…
d Included in the list as responses to the protein correlated with TBA in serum samples from several malaria-endemic regions (Stone et al. (2015)1).
References
1. Stone, W., , Joseph Campo , Isabelle Morlais, A. C., Drakely, C., Sutherland, C., , Douglas Molina, A. R., et al. Discovery of novel transmission blocking vaccine candidates using gametocyte protein microarray. in American Society of Tropical Medicine and Hygiene 64th Annual Meeting 167 (American Journal of Tropical Medicine and Hygiene vol. 93 no. 4 Suppl 151-306, 2015).
